# Supplementary material for: Description of a new catfish genus (Siluriformes, Loricariidae) from the Tocantins River basin in central Brazil, with comments on the historical zoogeography of the new taxon
Source: Zookeys. 2016 Jun 14;(598):129–57. doi: 10.3897/zookeys.598.7400 (PMC4926676; doi:10.3897/zookeys.598.7400)
Supplement: XML Treatment for Microplecostomus [file zookeys.598.7400-treatment1.xml]

<!DOCTYPE tp:taxon-treatment
  PUBLIC "-//TaxonX//DTD Taxonomic Treatment Publishing DTD v0 20100105//EN" "tax-treatment-NSO.dtd">
<tp:taxon-treatment xmlns:tp="http://www.plazi.org/taxpub"><tp:treatment-meta><kwd-group><label>Taxon classification</label><kwd><named-content content-type="kingdom">Animalia</named-content></kwd><kwd><named-content content-type="order">Siluriformes</named-content></kwd><kwd><named-content content-type="family">Loricariidae</named-content></kwd></kwd-group><mixed-citation publication-type="journal"><person-group><name><surname>Silva</surname><given-names>Gabriel S. C.</given-names></name><name><surname>Roxo</surname><given-names>Fábio F.</given-names></name><name><surname>Ochoa</surname><given-names>Luz E.</given-names></name><name><surname>Oliveira</surname><given-names>Claudio</given-names></name></person-group><article-title>Description of a new catfish genus (<tp:taxon-name><tp:taxon-name-part taxon-name-part-type="order">Siluriformes</tp:taxon-name-part></tp:taxon-name>, <tp:taxon-name><tp:taxon-name-part taxon-name-part-type="family">Loricariidae</tp:taxon-name-part></tp:taxon-name>) from the Tocantins River basin in central Brazil, with comments on the historical zoogeography of the new taxon</article-title><source>Zookeys</source><day>14</day><month>6</month><year>2016</year><volume>2016</volume><issue>598</issue><fpage>129</fpage><lpage>157</lpage><pub-id pub-id-type="doi">10.3897/zookeys.598.7400</pub-id></mixed-citation></tp:treatment-meta><tp:nomenclature><tp:taxon-name>
            <tp:taxon-name-part taxon-name-part-type="genus">Microplecostomus</tp:taxon-name-part>
            <object-id xmlns:xlink="http://www.w3.org/1999/xlink" content-type="zoobank" xlink:type="simple">http://zoobank.org/077BD513-6BF2-47D9-AB4C-4A496FE33115</object-id>
          </tp:taxon-name><tp:taxon-status xmlns:xlink="http://www.w3.org/1999/xlink" xlink:type="simple">gen. n.</tp:taxon-status><xref ref-type="fig" rid="F1">Figs 1</xref><xref ref-type="fig" rid="F6">, 6</xref></tp:nomenclature><tp:treatment-sec sec-type="type species"><title>Type species.</title><p>
            <italic><tp:taxon-name><tp:taxon-name-part taxon-name-part-type="genus">Microplecostomus</tp:taxon-name-part> <tp:taxon-name-part taxon-name-part-type="species">forestii</tp:taxon-name-part></tp:taxon-name></italic> sp. n.</p></tp:treatment-sec><tp:treatment-sec sec-type="diagnosis"><title>Diagnosis.</title><p>The new genus and species differs from all members of the <tp:taxon-name><tp:taxon-name-part taxon-name-part-type="family">Loricariidae</tp:taxon-name-part></tp:taxon-name> by having (1) three hypertrophied bicuspid odontodes on the lateral portion of the body (character apparently present only in mature males – observed in the holotype, but not present in the paratypes) (Fig. <xref ref-type="fig" rid="F2">2a, b</xref>); and differs from all members of the <tp:taxon-name><tp:taxon-name-part taxon-name-part-type="subfamily">Neoplecostominae</tp:taxon-name-part></tp:taxon-name> by having (2) a large area without odontodes around the snout, observed in all specimens, Fig. <xref ref-type="fig" rid="F3">3</xref> (<italic>vs.</italic> margin of snout bearing odontodes); and from all members of the <tp:taxon-name><tp:taxon-name-part taxon-name-part-type="subfamily">Neoplecostominae</tp:taxon-name-part></tp:taxon-name>, except <italic><tp:taxon-name><tp:taxon-name-part taxon-name-part-type="genus">Hirtella</tp:taxon-name-part> <tp:taxon-name-part taxon-name-part-type="species">carinata</tp:taxon-name-part></tp:taxon-name></italic> Pereira, Zanata, Cetra &amp; Reis, 2014, <italic><tp:taxon-name><tp:taxon-name-part taxon-name-part-type="genus">Pareiorhina</tp:taxon-name-part> <tp:taxon-name-part taxon-name-part-type="species">carrancas</tp:taxon-name-part></tp:taxon-name></italic> Bockmann &amp; Ribeiro, 2003 and <italic><tp:taxon-name><tp:taxon-name-part taxon-name-part-type="genus">Pareiorhina</tp:taxon-name-part> <tp:taxon-name-part taxon-name-part-type="species">hyptiorhachis</tp:taxon-name-part></tp:taxon-name></italic> Silva, Roxo &amp; Oliveira, 2013 by (3) the presence of a post-dorsal ridge on the caudal peduncle, see dorsal view of holotype in Figs <xref ref-type="fig" rid="F1">1</xref>, <xref ref-type="fig" rid="F4">4</xref> (<italic>vs.</italic> the absence of a post-dorsal ridge). <italic><tp:taxon-name><tp:taxon-name-part taxon-name-part-type="genus">Microplecostomus</tp:taxon-name-part> <tp:taxon-name-part taxon-name-part-type="species">forestii</tp:taxon-name-part></tp:taxon-name></italic> sp. n. differs from species of the genera <italic><tp:taxon-name><tp:taxon-name-part taxon-name-part-type="genus">Isbrueckerichthys</tp:taxon-name-part></tp:taxon-name></italic>, <italic><tp:taxon-name><tp:taxon-name-part taxon-name-part-type="genus">Neoplecostomus</tp:taxon-name-part></tp:taxon-name></italic> and <italic><tp:taxon-name><tp:taxon-name-part taxon-name-part-type="genus">Pseudotocinclus</tp:taxon-name-part></tp:taxon-name></italic> by (4) the absence of abdominal plates, Fig. <xref ref-type="fig" rid="F1">1</xref> (<italic>vs.</italic> abdomen covered by pentagonal or hexagonal platelets); from <italic><tp:taxon-name><tp:taxon-name-part taxon-name-part-type="genus">Kronichthys</tp:taxon-name-part></tp:taxon-name></italic> by having (5) the tooth series in dentary and premaxillary rows straight (<italic>vs.</italic> tooth series strongly curved medially); from <italic><tp:taxon-name><tp:taxon-name-part taxon-name-part-type="genus">Neoplecostomus</tp:taxon-name-part></tp:taxon-name></italic> by (6) the absence of a conspicuous <!--PageBreak-->series of enlarged papillae just posterior to the dentary teeth (<italic>vs.</italic> presence of enlarged papillae); and from <italic><tp:taxon-name><tp:taxon-name-part taxon-name-part-type="genus">Pseudotocinclus</tp:taxon-name-part></tp:taxon-name></italic> by having (7) the caudal peduncle ellipsoid in cross section (<italic>vs.</italic> caudal peduncle square in cross-section).</p><fig id="F1" position="float" orientation="portrait"><label>Figure 1.</label><caption><p>
          <italic><tp:taxon-name><tp:taxon-name-part taxon-name-part-type="genus">Microplecostomus</tp:taxon-name-part> <tp:taxon-name-part taxon-name-part-type="species">forestii</tp:taxon-name-part></tp:taxon-name></italic> sp. n., <named-content xmlns:xlink="http://www.w3.org/1999/xlink" content-type="dwc:institutional_code" xlink:type="simple">MZUSP</named-content> 118673, holotype, male, 38.3 mm SL, Goiás state, Brazil, Tocantins River basin.</p></caption><graphic xmlns:xlink="http://www.w3.org/1999/xlink" xlink:href="zookeys-598-129-g001.jpg" position="float" orientation="portrait" xlink:type="simple" id="oo_92442.jpg"/></fig><fig id="F2" position="float" orientation="portrait"><label>Figure 2.</label><caption><p>Photographs showing <bold>a</bold> the three hypertrophied bicuspid odontodes on the lateral portion of the body of the holotype of <italic><tp:taxon-name><tp:taxon-name-part taxon-name-part-type="genus">Microplecostomus</tp:taxon-name-part> <tp:taxon-name-part taxon-name-part-type="species">forestii</tp:taxon-name-part></tp:taxon-name></italic> sp. n., <named-content xmlns:xlink="http://www.w3.org/1999/xlink" content-type="dwc:institutional_code" xlink:type="simple">MZUSP</named-content> 118673; <bold>b</bold> Detail of the hypertrophied bicuspid odontodes.</p></caption><graphic xmlns:xlink="http://www.w3.org/1999/xlink" xlink:href="zookeys-598-129-g002.jpg" position="float" orientation="portrait" xlink:type="simple" id="oo_92443.jpg"/></fig><fig id="F3" position="float" orientation="portrait"><label>Figure 3.</label><caption><p>
          <italic><tp:taxon-name><tp:taxon-name-part taxon-name-part-type="genus">Microplecostomus</tp:taxon-name-part> <tp:taxon-name-part taxon-name-part-type="species">forestii</tp:taxon-name-part></tp:taxon-name></italic> sp. n. showing a large area without odontodes around the snout, <abbrev xmlns:xlink="http://www.w3.org/1999/xlink" content-type="institution" xlink:title="Laboratório de Biologia e Genética de Peixes" xlink:type="simple">LBP</abbrev> 19017, 29.0 mm SL.</p></caption><graphic xmlns:xlink="http://www.w3.org/1999/xlink" xlink:href="zookeys-598-129-g003.jpg" position="float" orientation="portrait" xlink:type="simple" id="oo_92444.jpg"/></fig><fig id="F4" position="float" orientation="portrait"><label>Figure 4.</label><caption><p>Dorsal view of the caudal peduncle in <italic><tp:taxon-name><tp:taxon-name-part taxon-name-part-type="genus">Microplecostomus</tp:taxon-name-part> <tp:taxon-name-part taxon-name-part-type="species">forestii</tp:taxon-name-part></tp:taxon-name></italic> sp. n., <abbrev xmlns:xlink="http://www.w3.org/1999/xlink" content-type="institution" xlink:title="Laboratório de Biologia e Genética de Peixes" xlink:type="simple">LBP</abbrev> 19017, 29.0 mm SL, showing the presence of a series of unpaired median plates that form a post-dorsal ridge.</p></caption><graphic xmlns:xlink="http://www.w3.org/1999/xlink" xlink:href="zookeys-598-129-g004.jpg" position="float" orientation="portrait" xlink:type="simple" id="oo_92445.jpg"/></fig></tp:treatment-sec><tp:treatment-sec sec-type="etymology"><title>Etymology.</title><p>The generic name is a combination of Greek, <italic>micro</italic> (mikrós) = small, related to the small size of the adult type-specimen, and <italic><tp:taxon-name><tp:taxon-name-part taxon-name-part-type="species">plecostomus</tp:taxon-name-part></tp:taxon-name></italic> = a former generic name of species currently included in <tp:taxon-name><tp:taxon-name-part taxon-name-part-type="family">Loricariidae</tp:taxon-name-part></tp:taxon-name>, also in reference to the small adult size of the type-species. A masculine name.</p><!--PageBreak--></tp:treatment-sec><tp:treatment-sec><!--Section generated to contain objects referenced in tp:taxon-treatment.--><fig id="F6" position="float" orientation="portrait"><label>Figure 6.</label><caption><p>
          <italic><tp:taxon-name><tp:taxon-name-part taxon-name-part-type="genus">Microplecostomus</tp:taxon-name-part> <tp:taxon-name-part taxon-name-part-type="species">forestii</tp:taxon-name-part></tp:taxon-name></italic> sp. n., live specimen, <abbrev xmlns:xlink="http://www.w3.org/1999/xlink" content-type="institution" xlink:title="Laboratório de Biologia e Genética de Peixes" xlink:type="simple">LBP</abbrev> 19319, paratype, 28.4 mm SL, Tocantins River, Goiás state, Brazil. Photograph: MI Taylor.</p></caption><graphic xmlns:xlink="http://www.w3.org/1999/xlink" xlink:href="zookeys-598-129-g006.jpg" position="float" orientation="portrait" xlink:type="simple" id="oo_92447.jpg"/></fig></tp:treatment-sec></tp:taxon-treatment>
