# Supplementary material for: Description of a new catfish genus (Siluriformes, Loricariidae) from the Tocantins River basin in central Brazil, with comments on the historical zoogeography of the new taxon
Source: Zookeys. 2016 Jun 14;(598):129–57. doi: 10.3897/zookeys.598.7400 (PMC4926676; doi:10.3897/zookeys.598.7400)
Supplement: XML Treatment for Microplecostomus forestii [file zookeys.598.7400-treatment2.xml]

<!DOCTYPE tp:taxon-treatment
  PUBLIC "-//TaxonX//DTD Taxonomic Treatment Publishing DTD v0 20100105//EN" "tax-treatment-NSO.dtd">
<tp:taxon-treatment xmlns:tp="http://www.plazi.org/taxpub"><tp:treatment-meta><kwd-group><label>Taxon classification</label><kwd><named-content content-type="kingdom">Animalia</named-content></kwd><kwd><named-content content-type="order">Siluriformes</named-content></kwd><kwd><named-content content-type="family">Loricariidae</named-content></kwd></kwd-group><mixed-citation publication-type="journal"><person-group><name><surname>Silva</surname><given-names>Gabriel S. C.</given-names></name><name><surname>Roxo</surname><given-names>Fábio F.</given-names></name><name><surname>Ochoa</surname><given-names>Luz E.</given-names></name><name><surname>Oliveira</surname><given-names>Claudio</given-names></name></person-group><article-title>Description of a new catfish genus (<tp:taxon-name><tp:taxon-name-part taxon-name-part-type="order">Siluriformes</tp:taxon-name-part></tp:taxon-name>, <tp:taxon-name><tp:taxon-name-part taxon-name-part-type="family">Loricariidae</tp:taxon-name-part></tp:taxon-name>) from the Tocantins River basin in central Brazil, with comments on the historical zoogeography of the new taxon</article-title><source>Zookeys</source><day>14</day><month>6</month><year>2016</year><volume>2016</volume><issue>598</issue><fpage>129</fpage><lpage>157</lpage><pub-id pub-id-type="doi">10.3897/zookeys.598.7400</pub-id></mixed-citation></tp:treatment-meta><tp:nomenclature><tp:taxon-name>
            <tp:taxon-name-part taxon-name-part-type="genus">Microplecostomus</tp:taxon-name-part>
            <tp:taxon-name-part taxon-name-part-type="species">forestii</tp:taxon-name-part>
            <object-id xmlns:xlink="http://www.w3.org/1999/xlink" content-type="zoobank" xlink:type="simple">http://zoobank.org/2A1A0D93-ED90-4C5F-9562-D3209D951630</object-id>
          </tp:taxon-name><tp:taxon-status xmlns:xlink="http://www.w3.org/1999/xlink" xlink:type="simple">sp. n.</tp:taxon-status><xref ref-type="fig" rid="F1">Figs 1</xref><xref ref-type="fig" rid="F6">, 6</xref><xref ref-type="table" rid="T1">; Table 1</xref><!--PageBreak--></tp:nomenclature><tp:treatment-sec sec-type="Holotype"><title>Holotype.</title><p>
            <named-content xmlns:xlink="http://www.w3.org/1999/xlink" content-type="dwc:institutional_code" xlink:type="simple">MZUSP</named-content> 118673 (adult male, 38.3 mm SL), Brazil, Goiás state, municipality of São João D’Aliança, Roncador Stream, a tributary of das Brancas Stream, tributary of the Tocantizinho River, Tocantins River basin, <named-content xmlns:xlink="http://www.w3.org/1999/xlink" content-type="dwc:verbatimCoordinates" xlink:type="simple"><named-content content-type="geo-json" specific-use="{&#34;type&#34;:&#34;Point&#34;,&#34;coordinates&#34;:[-47.582889,-14.896444]}" xlink:type="simple">14°53'47.2"S, 47°34'58.4"W</named-content></named-content>, 9 November 2014, FF Roxo, GSC Silva, LEO Ochoa, LH Roxo.</p></tp:treatment-sec><tp:treatment-sec sec-type="Paratypes"><title>Paratypes.</title><p>All from Brazil, Goiás state, Tocantins River basin (15 specimens). <named-content xmlns:xlink="http://www.w3.org/1999/xlink" content-type="dwc:institutional_code" xlink:type="simple">AUM</named-content> 67015, 1, 29.4 mm SL, municipality of Água Fria de Goiás, córrego das Brancas, tributary of rio Tocantizinho, <named-content xmlns:xlink="http://www.w3.org/1999/xlink" content-type="dwc:verbatimCoordinates" xlink:type="simple"><named-content content-type="geo-json" specific-use="{&#34;type&#34;:&#34;Point&#34;,&#34;coordinates&#34;:[-47.582889,-14.896444]}" xlink:type="simple">14°53'47.2"S, 47°34'58.4"W</named-content></named-content>, 9 November 2014, FF Roxo, GSC Silva, LEO Ochoa, LH Roxo. <abbrev xmlns:xlink="http://www.w3.org/1999/xlink" content-type="institution" xlink:title="Laboratório de Biologia e Genética de Peixes" xlink:type="simple">LBP</abbrev> 17318, 2, 24.2–30.3 mm SL, municipality of São João D’Aliança, Roncador Stream, a tributary of das Brancas Stream, <named-content xmlns:xlink="http://www.w3.org/1999/xlink" content-type="dwc:verbatimCoordinates" xlink:type="simple"><named-content content-type="geo-json" specific-use="{&#34;type&#34;:&#34;Point&#34;,&#34;coordinates&#34;:[-47.542778,-14.730917]}" xlink:type="simple">14°43'51.3"S, 47°32'34.0"W</named-content></named-content>, 21 November 2012, BF Melo, GSC Silva, JHM Martinez, R Devidé. <abbrev xmlns:xlink="http://www.w3.org/1999/xlink" content-type="institution" xlink:title="Laboratório de Biologia e Genética de Peixes" xlink:type="simple">LBP</abbrev> 19000, 2, 29.8–32.2 mm SL, collected with the holotype. <abbrev xmlns:xlink="http://www.w3.org/1999/xlink" content-type="institution" xlink:title="Laboratório de Biologia e Genética de Peixes" xlink:type="simple">LBP</abbrev> 19017, 1, 24.8 mm SL, 1 c&amp;s 29.0 mm SL, municipality of Água Fria de Goiás, das Brancas Stream, a tributary of the Tocantizinho River, <named-content xmlns:xlink="http://www.w3.org/1999/xlink" content-type="dwc:verbatimCoordinates" xlink:type="simple"><named-content content-type="geo-json" specific-use="{&#34;type&#34;:&#34;Point&#34;,&#34;coordinates&#34;:[-47.582889,-14.896444]}" xlink:type="simple">14°53'47.2"S, 47°34'58.4"W</named-content></named-content>, 30 June 2014, FF Roxo, GSC Silva, LE Ochoa. <abbrev xmlns:xlink="http://www.w3.org/1999/xlink" content-type="institution" xlink:title="Laboratório de Biologia e Genética de Peixes" xlink:type="simple">LBP</abbrev> 19319, 3, 24.4–28.4 mm SL, municipality of Água Fria de Goiás, das Brancas Stream, tributary of the Tocantizinho River, <named-content xmlns:xlink="http://www.w3.org/1999/xlink" content-type="dwc:verbatimCoordinates" xlink:type="simple"><named-content content-type="geo-json" specific-use="{&#34;type&#34;:&#34;Point&#34;,&#34;coordinates&#34;:[-47.582889,-14.896444]}" xlink:type="simple">14°53'47.2"S, 47°34'58.4"W</named-content></named-content>, 16 August 2014, BF Melo, C Oliveira, GSC Silva, MI Taylor. <abbrev xmlns:xlink="http://www.w3.org/1999/xlink" content-type="institution" xlink:title="Laboratório de Biologia e Genética de Peixes" xlink:type="simple">LBP</abbrev> 19467, 2, 27.6–28.4 mm SL, municipality of Água Fria de Goiás, das Brancas Stream, a tributary of the Tocantizinho River, <named-content xmlns:xlink="http://www.w3.org/1999/xlink" content-type="dwc:verbatimCoordinates" xlink:type="simple"><named-content content-type="geo-json" specific-use="{&#34;type&#34;:&#34;Point&#34;,&#34;coordinates&#34;:[-47.582889,-14.896444]}" xlink:type="simple">14°53'47.2"S, 47°34'58.4"W</named-content></named-content>, 9 November 2014, FF Roxo, GSC Silva, LEO Ochoa, LH Roxo. <abbrev xmlns:xlink="http://www.w3.org/1999/xlink" content-type="institution" xlink:title="Laboratório de Biologia e Genética de Peixes" xlink:type="simple">LBP</abbrev> 19468, 1, 27.7 mm SL, municipality of São João D’Aliança, Roncador Stream, a tributary of das Brancas Stream, <named-content xmlns:xlink="http://www.w3.org/1999/xlink" content-type="dwc:verbatimCoordinates" xlink:type="simple"><named-content content-type="geo-json" specific-use="{&#34;type&#34;:&#34;Point&#34;,&#34;coordinates&#34;:[-47.542778,-14.730917]}" xlink:type="simple">14°43'51.3"S, 47°32'34.0"W</named-content></named-content>, 9 November 2014, FF Roxo, GSC Silva, LE Ochoa, LH Roxo. <named-content xmlns:xlink="http://www.w3.org/1999/xlink" content-type="dwc:institutional_code" xlink:type="simple">MZUSP</named-content> 113919, 2, 21.7–25.0 mm SL, municipality of Água Fria <!--PageBreak-->de Goiás, das Brancas Stream, a tributary of the Tocantizinho River, <named-content xmlns:xlink="http://www.w3.org/1999/xlink" content-type="dwc:verbatimCoordinates" xlink:type="simple"><named-content content-type="geo-json" specific-use="{&#34;type&#34;:&#34;Point&#34;,&#34;coordinates&#34;:[-47.582889,-14.896444]}" xlink:type="simple">14°53'47.2"S, 47°34'58.4"W</named-content></named-content>, 27 November 2012, AM Zanata, P Camelier, M Melo, OT Oyakawa.</p></tp:treatment-sec><tp:treatment-sec sec-type="diagnosis"><title>Diagnosis.</title><p>Same as for the genus.</p></tp:treatment-sec><tp:treatment-sec sec-type="description"><title>Description.</title><p>Morphometric and meristic data in Table <xref ref-type="table" rid="T1">1</xref>. In lateral view, dorsal profile of head strongly convex from snout tip to distal margin of supraoccipital; straight from supraoccipital to dorsal-fin origin; concave and slightly decreasing to end of caudal peduncle. Ventral surface of body, slightly concave at head, straight to convex from posterior end of head to pelvic-fin insertion, and straight but angled to posterior caudal peduncle. Snout tip rounded in dorsal view. Nostril small. Trunk and caudal peduncle rectangular in cross-section. Greatest body depth at dorsal-fin origin. Body progressively narrowing posteriorly from cleithrum to caudal peduncle. Head flat to slightly convex between orbits; superior margin of orbits elevated. Head lacking crests. Head and body plates covered with minute, uniformly sized and evenly distributed odontodes. Head with large area without odontodes around snout. Eye small, situated dorsolaterally just posterior of midpoint.</p><table-wrap id="T1" position="float" orientation="portrait"><label>Table 1.</label><caption><p>Morphometric data for <italic><tp:taxon-name><tp:taxon-name-part taxon-name-part-type="genus">Microplecostomus</tp:taxon-name-part> <tp:taxon-name-part taxon-name-part-type="species">forestii</tp:taxon-name-part></tp:taxon-name></italic> sp. n. <abbrev xmlns:xlink="http://www.w3.org/1999/xlink" xlink:type="simple">SD<def><p> = standard deviation</p></def></abbrev>.</p></caption><table id="TID0EHLBI" rules="all"><tbody><tr><th rowspan="1" colspan="1"/><th rowspan="1" colspan="4">
              <italic><tp:taxon-name><tp:taxon-name-part taxon-name-part-type="genus">Microplecostomus</tp:taxon-name-part> <tp:taxon-name-part taxon-name-part-type="species">forestii</tp:taxon-name-part></tp:taxon-name></italic> sp. n., 15 paratypes and the holotype</th></tr><tr><th rowspan="1" colspan="1"/><th rowspan="1" colspan="1">Holotype</th><th rowspan="1" colspan="1">Range</th><th rowspan="1" colspan="1">Mean</th><th rowspan="1" colspan="1">
                    <abbrev xmlns:xlink="http://www.w3.org/1999/xlink" xlink:title="standard deviation" xlink:type="simple">SD</abbrev>
                  </th></tr><tr><td rowspan="1" colspan="1">
              <bold>SL</bold>
            </td><td rowspan="1" colspan="1">38.3</td><td rowspan="1" colspan="1">21.7–38.3</td><td rowspan="1" colspan="1">27.9</td><td rowspan="1" colspan="1">–</td></tr><tr><td rowspan="1" colspan="1">
              <bold>Percentage of SL</bold>
            </td><td rowspan="1" colspan="1"/><td rowspan="1" colspan="1"/><td rowspan="1" colspan="1"/><td rowspan="1" colspan="1"/></tr><tr><td rowspan="1" colspan="1">Predorsal length</td><td rowspan="1" colspan="1">45.5</td><td rowspan="1" colspan="1">44.5–50.8</td><td rowspan="1" colspan="1">47.9</td><td rowspan="1" colspan="1">1.8</td></tr><tr><td rowspan="1" colspan="1">Head length</td><td rowspan="1" colspan="1">34.9</td><td rowspan="1" colspan="1">34.5–39.9</td><td rowspan="1" colspan="1">37.4</td><td rowspan="1" colspan="1">1.5</td></tr><tr><td rowspan="1" colspan="1">Head-dorsal length</td><td rowspan="1" colspan="1">12.5</td><td rowspan="1" colspan="1">10.0–13.5</td><td rowspan="1" colspan="1">11.4</td><td rowspan="1" colspan="1">1.1</td></tr><tr><td rowspan="1" colspan="1">Cleithral width</td><td rowspan="1" colspan="1">32.5</td><td rowspan="1" colspan="1">31.2–35.2</td><td rowspan="1" colspan="1">33.3</td><td rowspan="1" colspan="1">1.0</td></tr><tr><td rowspan="1" colspan="1">Head-pectoral length</td><td rowspan="1" colspan="1">29.7</td><td rowspan="1" colspan="1">22.4–32.7</td><td rowspan="1" colspan="1">30.1</td><td rowspan="1" colspan="1">2.4</td></tr><tr><td rowspan="1" colspan="1">Thorax length</td><td rowspan="1" colspan="1">19.1</td><td rowspan="1" colspan="1">17.1–20.5</td><td rowspan="1" colspan="1">19.1</td><td rowspan="1" colspan="1">1.0</td></tr><tr><td rowspan="1" colspan="1">Pectoral-spine length</td><td rowspan="1" colspan="1">19.9</td><td rowspan="1" colspan="1">19.2–25.3</td><td rowspan="1" colspan="1">21.4</td><td rowspan="1" colspan="1">1.7</td></tr><tr><td rowspan="1" colspan="1">Abdominal length</td><td rowspan="1" colspan="1">21.8</td><td rowspan="1" colspan="1">19.4–24.3</td><td rowspan="1" colspan="1">21.8</td><td rowspan="1" colspan="1">1.2</td></tr><tr><td rowspan="1" colspan="1">Pelvic-spine length</td><td rowspan="1" colspan="1">20.8</td><td rowspan="1" colspan="1">17.0–22.3</td><td rowspan="1" colspan="1">20.3</td><td rowspan="1" colspan="1">1.6</td></tr><tr><td rowspan="1" colspan="1">Post-anal length</td><td rowspan="1" colspan="1">34.2</td><td rowspan="1" colspan="1">31.8–34.9</td><td rowspan="1" colspan="1">33.2</td><td rowspan="1" colspan="1">0.9</td></tr><tr><td rowspan="1" colspan="1">Anal-fin spine length</td><td rowspan="1" colspan="1">12.2</td><td rowspan="1" colspan="1">10.6–13.6</td><td rowspan="1" colspan="1">12.1</td><td rowspan="1" colspan="1">0.8</td></tr><tr><td rowspan="1" colspan="1">Dorsal-pectoral distance</td><td rowspan="1" colspan="1">25.7</td><td rowspan="1" colspan="1">25.3–34.5</td><td rowspan="1" colspan="1">28.1</td><td rowspan="1" colspan="1">2.2</td></tr><tr><td rowspan="1" colspan="1">Dorsal spine length</td><td rowspan="1" colspan="1">19.4</td><td rowspan="1" colspan="1">18.2–23.0</td><td rowspan="1" colspan="1">20.9</td><td rowspan="1" colspan="1">1.4</td></tr><tr><td rowspan="1" colspan="1">Dorsal-pelvic distance</td><td rowspan="1" colspan="1">20.2</td><td rowspan="1" colspan="1">16.8–22.3</td><td rowspan="1" colspan="1">20.1</td><td rowspan="1" colspan="1">1.6</td></tr><tr><td rowspan="1" colspan="1">Dorsal-fin base length</td><td rowspan="1" colspan="1">18.5</td><td rowspan="1" colspan="1">15.1–19.4</td><td rowspan="1" colspan="1">17.6</td><td rowspan="1" colspan="1">1.2</td></tr><tr><td rowspan="1" colspan="1">Caudal peduncle depth</td><td rowspan="1" colspan="1">9.5</td><td rowspan="1" colspan="1">8.1–10.5</td><td rowspan="1" colspan="1">9.6</td><td rowspan="1" colspan="1">0.6</td></tr><tr><td rowspan="1" colspan="1">Dorsal-anal distance</td><td rowspan="1" colspan="1">13.6</td><td rowspan="1" colspan="1">13.6–16.8</td><td rowspan="1" colspan="1">15.0</td><td rowspan="1" colspan="1">1.0</td></tr><tr><td rowspan="1" colspan="1">Pelvic-dorsal distance</td><td rowspan="1" colspan="1">22.5</td><td rowspan="1" colspan="1">20.3–25.7</td><td rowspan="1" colspan="1">23.2</td><td rowspan="1" colspan="1">1.6</td></tr><tr><td rowspan="1" colspan="1">
              <bold>Percentage of HL</bold>
            </td><td rowspan="1" colspan="1"/><td rowspan="1" colspan="1"/><td rowspan="1" colspan="1"/><td rowspan="1" colspan="1"/></tr><tr><td rowspan="1" colspan="1">Head-eye length</td><td rowspan="1" colspan="1">32.3</td><td rowspan="1" colspan="1">30.9–36.7</td><td rowspan="1" colspan="1">33.9</td><td rowspan="1" colspan="1">1.9</td></tr><tr><td rowspan="1" colspan="1">Orbital diameter</td><td rowspan="1" colspan="1">15.8</td><td rowspan="1" colspan="1">13.2–17.2</td><td rowspan="1" colspan="1">15.1</td><td rowspan="1" colspan="1">1.2</td></tr><tr><td rowspan="1" colspan="1">Snout length</td><td rowspan="1" colspan="1">61.8</td><td rowspan="1" colspan="1">52.9–61.8</td><td rowspan="1" colspan="1">57.8</td><td rowspan="1" colspan="1">2.8</td></tr><tr><td rowspan="1" colspan="1">Internares width</td><td rowspan="1" colspan="1">17.0</td><td rowspan="1" colspan="1">14.8–19.2</td><td rowspan="1" colspan="1">16.7</td><td rowspan="1" colspan="1">1.2</td></tr><tr><td rowspan="1" colspan="1">Interorbital width</td><td rowspan="1" colspan="1">31.5</td><td rowspan="1" colspan="1">28.8–34.3</td><td rowspan="1" colspan="1">32.1</td><td rowspan="1" colspan="1">1.5</td></tr><tr><td rowspan="1" colspan="1">Head depth</td><td rowspan="1" colspan="1">58.8</td><td rowspan="1" colspan="1">55.8–66.6</td><td rowspan="1" colspan="1">61.1</td><td rowspan="1" colspan="1">2.6</td></tr><tr><td rowspan="1" colspan="1">Mouth length</td><td rowspan="1" colspan="1">55.8</td><td rowspan="1" colspan="1">45.6–66.9</td><td rowspan="1" colspan="1">58.7</td><td rowspan="1" colspan="1">5.8</td></tr><tr><td rowspan="1" colspan="1">Barbel length</td><td rowspan="1" colspan="1">4.8</td><td rowspan="1" colspan="1">1.2–5.5</td><td rowspan="1" colspan="1">3.2</td><td rowspan="1" colspan="1">1.2</td></tr><tr><td rowspan="1" colspan="1">Dentary tooth cup length</td><td rowspan="1" colspan="1">24.2</td><td rowspan="1" colspan="1">20.1–27.0</td><td rowspan="1" colspan="1">23.3</td><td rowspan="1" colspan="1">1.6</td></tr><tr><td rowspan="1" colspan="1">Premaxillary tooth cup length</td><td rowspan="1" colspan="1">21.7</td><td rowspan="1" colspan="1">18.3–25.2</td><td rowspan="1" colspan="1">23.3</td><td rowspan="1" colspan="1">1.8</td></tr></tbody></table></table-wrap><p>Tip of snout formed by two triangle rostral plates, without odontodes. Nasal plates almost rectangular forming medial nostril margin and contacting pre-nasals anteriorly. Nasal plates posteriorly contacting frontal bones. Lateral margin of head formed by four or five postrostral plates. Complete infraorbital plate series composed of five plates; all infraorbital plates containing latero-sensory canals; first and second infraorbitals largest and third, fourth and fifth smallest. Preopercle elongate, bearing a branch of laterosensory canal. Subocular cheek plates present ventral to preopercle plate. Top of head composed of compound pterotic, supraoccipital, prefrontal, frontal, and sphenotic (Fig. <xref ref-type="fig" rid="F5">5</xref>); compound pterotic as with fenestrae irregularly distributed and with different sizes and shapes. Anterior margin of mesethmoid pointed and projected anteriorly to condyle.</p><fig id="F5" position="float" orientation="portrait"><label>Figure 5.</label><caption><p>Dorsal view of the head plates in <italic><tp:taxon-name><tp:taxon-name-part taxon-name-part-type="genus">Microplecostomus</tp:taxon-name-part> <tp:taxon-name-part taxon-name-part-type="species">forestii</tp:taxon-name-part></tp:taxon-name></italic> sp. n., <abbrev xmlns:xlink="http://www.w3.org/1999/xlink" content-type="institution" xlink:title="Laboratório de Biologia e Genética de Peixes" xlink:type="simple">LBP</abbrev> 19017, 29.0 mm SL. CPT = compound pterotic; F = frontal; IO1-5 = infraorbitals; N = nasal; OP = opercle; PR1-4 postrostral plates; PF = prefrontal; PN = prenasal; POP = preopercle; R = rostral plate; SP = sphenotic; CP2 = subocular cheek plate; SOC = parieto-supraoccipital; AD = additional plates.</p></caption><graphic xmlns:xlink="http://www.w3.org/1999/xlink" xlink:href="zookeys-598-129-g005.jpg" position="float" orientation="portrait" xlink:type="simple" id="oo_92446.jpg"/></fig><p>Lateral ethmoid exposed without odontodes in dorsal view. Lateral ethmoid strut short and broad, nasal capsule partially closed, lateral ethmoid surrounding more than 50% of nasal capsule. Compound pterotic roughly quadrangular, without posterior process, with several fenestrae non-uniform in shape and size. Parieto-supraoccipital not contributing to dorsal portion of swimbladder capsule. Metapterygoid channel present. Hyomandibular square and not sutured to compound pterotic, hyomandibular adductor palatine crest present. Quadrate triangle. Lips large; oral disk rounded and papillose. Premaxillary teeth 44–65 (mode 46). Dentary teeth 45–69 (mode 48). Teeth bicuspid. Maxillar barbel short. Upper pharyngeal tooth-plate small and triangular. Five ceratobranchials with accessory process present and long. Five teeth in ceratobranchial. Four branchiostegal rays.</p><p>Dorsal-fin rays II,7; dorsal-fin originating at vertical through posterior end of pelvic-fin base; distal margin slightly convex; dorsal-fin spinelet short and oval in shape. Pectoral-fin rays I,6; distal margin slightly convex; unbranched pectoral-fin ray reaching pelvic-fin origin; unbranched pectoral-fin ray covered with large and pointed odontodes. Pectoral girdle not exposed ventrally. Arrector fossae, partially enclosed by ventral lamina of coracoids, opening relatively large, extending laterally towards base <!--PageBreak-->of pectoral fin. Pelvic-fin rays I,5; distal margin of fin slightly convex; tip of adpressed pelvic-fin almost reaching anal-fin origin; unbranched pelvic-fin ray covered with conspicuously pointed, and uniformly distributed odontodes, larger at ventral portion. Pelvic girdle with slender lateropterigium. Basipterygium lacking anterior fenestrae. Anal-fin rays I,5; distal margin slightly convex. Adipose-fin absent. Caudal-fin rays I,7–7,I, truncated with ventral unbranched principal ray longer than dorsal ray.</p><p>Compound hypurals 1 and 2 almost completely fused to compound hypurals 3–5, and lower and upper halves fused to last vertebra. Upper and lower lobes of hypural plates of same length. Epural present and separated from hypural plate. Body entirely covered by bony plates, except for ventral surface of head, abdomen and region between compound pterotic and first medial plate. Dorsal series of plates 22–23, mid-dorsal 4–7, median perforated plates 22–23, mid-ventral 11, and ventral 18–20. Trunk with conspicuous, elongated, post-dorsal ridge formed by 14–15 raised, unpaired, median <!--PageBreak--><!--PageBreak-->plates; ridge continuous posteriorly with procurrent caudal-fin rays. Six pairs of ribs associated with vertebrae 7–13. Ribs slender and poorly ossified. Total vertebrae 27.</p></tp:treatment-sec><tp:treatment-sec sec-type="Color in life"><title>Color in life.</title><p>Background color of dorsal and ventral surfaces of body yellowish tan. Dorsal surface of head dark brown. Four dark brown saddles on dorsal surface of trunk, most anterior inconspicuous and below dorsal-fin origin, second below end of dorsal-fin, third typically in adipose-fin region, and fourth at end of caudal peduncle. Lateral portion of body with inconspicuous dark stripe from head to caudal fin. Pectoral, pelvic and dorsal fins with three irregular, poorly defined bands. Caudal fin with variegated blotches (Fig. <xref ref-type="fig" rid="F6">6</xref>).</p><fig id="F6" position="float" orientation="portrait"><label>Figure 6.</label><caption><p>
          <italic><tp:taxon-name><tp:taxon-name-part taxon-name-part-type="genus">Microplecostomus</tp:taxon-name-part> <tp:taxon-name-part taxon-name-part-type="species">forestii</tp:taxon-name-part></tp:taxon-name></italic> sp. n., live specimen, <abbrev xmlns:xlink="http://www.w3.org/1999/xlink" content-type="institution" xlink:title="Laboratório de Biologia e Genética de Peixes" xlink:type="simple">LBP</abbrev> 19319, paratype, 28.4 mm SL, Tocantins River, Goiás state, Brazil. Photograph: MI Taylor.</p></caption><graphic xmlns:xlink="http://www.w3.org/1999/xlink" xlink:href="zookeys-598-129-g006.jpg" position="float" orientation="portrait" xlink:type="simple" id="oo_92447.jpg"/></fig><!--PageBreak--></tp:treatment-sec><tp:treatment-sec sec-type="Color in alcohol"><title>Color in alcohol.</title><p>Similar to pattern described for living individuals, but with darker brown color, and darker saddles and stripes (Fig. <xref ref-type="fig" rid="F1">1</xref>).</p></tp:treatment-sec><tp:treatment-sec sec-type="Sexual dimorphism"><title>Sexual dimorphism.</title><p>Specimens lacking main sexual dimorphic characters usually present in loricariid species, particularly in <tp:taxon-name><tp:taxon-name-part taxon-name-part-type="subfamily">Neoplecostominae</tp:taxon-name-part></tp:taxon-name> members, such as (1) a papilla present posteriorly to urogenital opening; (2) an expanded flap skin on dorsal surface of first pelvic-fin ray; and (3) a larger pelvic-fin and body size (all characters present in males), but absent in females. Three hypertrophied bicuspid odontodes are present on lateral portion of body (a characteristic that may be related to mature males), however it is only present in holotype.</p></tp:treatment-sec><tp:treatment-sec sec-type="etymology"><title>Etymology.</title><p>The specific name, <italic><tp:taxon-name><tp:taxon-name-part taxon-name-part-type="species">forestii</tp:taxon-name-part></tp:taxon-name></italic>, is given in honor of Fausto Foresti, Professor of the university of São Paulo state “Júlio de Mesquita Filho” (Unesp) in Brazil, for his contributions to fish genetics, with more than 250 papers published in this field.</p></tp:treatment-sec><tp:treatment-sec sec-type="distribution"><title>Distribution.</title><p>
            <italic><tp:taxon-name><tp:taxon-name-part taxon-name-part-type="genus">Microplecostomus</tp:taxon-name-part> <tp:taxon-name-part taxon-name-part-type="species">forestii</tp:taxon-name-part></tp:taxon-name></italic> sp. n. is known from two localities, the Roncador Stream and the das Brancas Stream, both tributaries of the Tocantizinho River, in the Tocantins basin (Fig. <xref ref-type="fig" rid="F7">7a</xref>).</p><fig id="F7" position="float" orientation="portrait"><label>Figure 7.</label><caption><p>
          <bold>a</bold> Map showing the distribution of <italic><tp:taxon-name><tp:taxon-name-part taxon-name-part-type="genus">Microplecostomus</tp:taxon-name-part> <tp:taxon-name-part taxon-name-part-type="species">forestii</tp:taxon-name-part></tp:taxon-name></italic> sp. n. Type locality at Roncador Stream, red star – <named-content xmlns:xlink="http://www.w3.org/1999/xlink" content-type="dwc:verbatimCoordinates" xlink:type="simple"><named-content content-type="geo-json" specific-use="{&#34;type&#34;:&#34;Point&#34;,&#34;coordinates&#34;:[-47.542778,-14.730917]}" xlink:type="simple">14°43'51.3"S, 47°32'34.0"W</named-content></named-content>. Paratype locality at das Brancas Stream, red circle – <named-content xmlns:xlink="http://www.w3.org/1999/xlink" content-type="dwc:verbatimCoordinates" xlink:type="simple"><named-content content-type="geo-json" specific-use="{&#34;type&#34;:&#34;Point&#34;,&#34;coordinates&#34;:[-47.582889,-14.896444]}" xlink:type="simple">14°53'47.2"S, 47°34'58.4"W</named-content></named-content>. Habitat where <italic><tp:taxon-name><tp:taxon-name-part taxon-name-part-type="genus">Microplecostomus</tp:taxon-name-part> <tp:taxon-name-part taxon-name-part-type="species">forestii</tp:taxon-name-part></tp:taxon-name></italic> sp. n. is found at <bold>b</bold> Roncador Stream and <bold>c</bold> das Brancas Stream. These are small size streams with a depth of less than 1 m, clear water, the bottom covered with loose stones and shaded margins. Photographs: LH Roxo.</p></caption><graphic xmlns:xlink="http://www.w3.org/1999/xlink" xlink:href="zookeys-598-129-g007.jpg" position="float" orientation="portrait" xlink:type="simple" id="oo_92448.jpg"/></fig></tp:treatment-sec><tp:treatment-sec sec-type="habitat"><title>Habitat.</title><p>
            <italic><tp:taxon-name><tp:taxon-name-part taxon-name-part-type="genus">Microplecostomus</tp:taxon-name-part> <tp:taxon-name-part taxon-name-part-type="species">forestii</tp:taxon-name-part></tp:taxon-name></italic> sp. n. was collected in shallow, clear waters of about 0.5 m in depth and fast-flowing currents, with an underlying substrate of rock, in areas of flat terrain. The fishes captured were associated with pebbles (Fig. <xref ref-type="fig" rid="F7">7b, c</xref>). This species is relatively hard to collect and is not abundant. In seven expeditions to the Roncador and das Brancas streams in different periods of the year, we were able to collect only 16 specimens. <italic><tp:taxon-name><tp:taxon-name-part taxon-name-part-type="genus">Microplecostomus</tp:taxon-name-part> <tp:taxon-name-part taxon-name-part-type="species">forestii</tp:taxon-name-part></tp:taxon-name></italic> sp. n. is sympatric with species such as <italic><tp:taxon-name><tp:taxon-name-part taxon-name-part-type="genus">Creagrutus</tp:taxon-name-part></tp:taxon-name></italic> sp., <italic><tp:taxon-name><tp:taxon-name-part taxon-name-part-type="genus">Rhinolekos</tp:taxon-name-part> <tp:taxon-name-part taxon-name-part-type="species">capetinga</tp:taxon-name-part></tp:taxon-name></italic> Roxo, Ochoa, Silva &amp; Oliveira, 2015, <italic><tp:taxon-name><tp:taxon-name-part taxon-name-part-type="genus">Hypostomus</tp:taxon-name-part></tp:taxon-name></italic> sp., <italic><tp:taxon-name><tp:taxon-name-part taxon-name-part-type="genus">Phenacorhamdia</tp:taxon-name-part></tp:taxon-name></italic> sp., <italic><tp:taxon-name><tp:taxon-name-part taxon-name-part-type="genus">Ancistrus</tp:taxon-name-part></tp:taxon-name></italic> sp., and <italic><tp:taxon-name><tp:taxon-name-part taxon-name-part-type="genus">Ituglanis</tp:taxon-name-part></tp:taxon-name></italic> sp.</p><sec sec-type="Sequencing and phylogenetic analysis"><title>Sequencing and phylogenetic analysis</title><p>The sequences of all 157 specimens are shown in Suppl. material <xref ref-type="supplementary-material" rid="S1">1</xref> (the same list of species presented by <xref ref-type="bibr" rid="B93">Roxo et al. 2014</xref>, but with the inclusion of the voucher and GenBank accession numbers for the specimens of the newly described genus). The concatenated dataset resulted in a matrix of 4,102 base pairs (bps), used in all the phylogenetic and biogeographic analyses, of which 1,361 bps were conserved and 2,657 bps were variable. There was no evidence of saturation in these data, considering that the <abbrev xmlns:xlink="http://www.w3.org/1999/xlink" xlink:title="index of substitution saturation" xlink:type="simple">Iss</abbrev>.c value is higher than the <abbrev xmlns:xlink="http://www.w3.org/1999/xlink" xlink:title="index of substitution saturation" xlink:type="simple">Iss</abbrev>, and the R<sup>2</sup> value is higher than 0.8 for transitions and transversions, for the concatenated matrix.</p><p>Our results are very similar to those of of <xref ref-type="bibr" rid="B93">Roxo et al. (2014)</xref>, in particular, that the <tp:taxon-name><tp:taxon-name-part taxon-name-part-type="subfamily">Hypoptopomatinae</tp:taxon-name-part></tp:taxon-name>, <tp:taxon-name><tp:taxon-name-part taxon-name-part-type="subfamily">Neoplecostominae</tp:taxon-name-part></tp:taxon-name> and <tp:taxon-name><tp:taxon-name-part taxon-name-part-type="subfamily">Otothyrinae</tp:taxon-name-part></tp:taxon-name> clades are monophyletic (Figs <xref ref-type="fig" rid="F8">8</xref>–<xref ref-type="fig" rid="F9">9</xref>) with strong statistical support (<abbrev xmlns:xlink="http://www.w3.org/1999/xlink" xlink:title="Bootstrap" xlink:type="simple">BS</abbrev> = 99 for <tp:taxon-name><tp:taxon-name-part taxon-name-part-type="subfamily">Hypoptopomatinae</tp:taxon-name-part></tp:taxon-name>; <abbrev xmlns:xlink="http://www.w3.org/1999/xlink" xlink:title="Bootstrap" xlink:type="simple">BS</abbrev> = 80 for <tp:taxon-name><tp:taxon-name-part taxon-name-part-type="subfamily">Neoplecostominae</tp:taxon-name-part></tp:taxon-name>; <abbrev xmlns:xlink="http://www.w3.org/1999/xlink" xlink:title="Bootstrap" xlink:type="simple">BS</abbrev> = 84 for <tp:taxon-name><tp:taxon-name-part taxon-name-part-type="subfamily">Otothyrinae</tp:taxon-name-part></tp:taxon-name>), that the <tp:taxon-name><tp:taxon-name-part taxon-name-part-type="subfamily">Neoplecostominae</tp:taxon-name-part></tp:taxon-name> is more closely related to the <tp:taxon-name><tp:taxon-name-part taxon-name-part-type="subfamily">Otothyrinae</tp:taxon-name-part></tp:taxon-name> than to the <tp:taxon-name><tp:taxon-name-part taxon-name-part-type="subfamily">Hypoptopomatinae</tp:taxon-name-part></tp:taxon-name> (<abbrev xmlns:xlink="http://www.w3.org/1999/xlink" xlink:title="Bootstrap" xlink:type="simple">BS</abbrev> = 95), and that these two clades together form the sister group of the <tp:taxon-name><tp:taxon-name-part taxon-name-part-type="subfamily">Hypoptopomatinae</tp:taxon-name-part></tp:taxon-name> (<abbrev xmlns:xlink="http://www.w3.org/1999/xlink" xlink:title="Bootstrap" xlink:type="simple">BS</abbrev> = 96). The new genus <italic><tp:taxon-name><tp:taxon-name-part taxon-name-part-type="genus">Microplecostomus</tp:taxon-name-part> <tp:taxon-name-part taxon-name-part-type="species">forestii</tp:taxon-name-part></tp:taxon-name></italic> sp. n. was placed in the subfamily <tp:taxon-name><tp:taxon-name-part taxon-name-part-type="subfamily">Neoplecostominae</tp:taxon-name-part></tp:taxon-name> (Fig. <xref ref-type="fig" rid="F8">8</xref>), forming a sister group with all its members, with strong statistical support (<abbrev xmlns:xlink="http://www.w3.org/1999/xlink" xlink:title="Bootstrap" xlink:type="simple">BS</abbrev> = 80).</p><fig id="F8" position="float" orientation="portrait"><label>Figure 8.</label><caption><p>Partial ML tree showing the relationship among the species of the subfamilies <tp:taxon-name><tp:taxon-name-part taxon-name-part-type="subfamily">Hypoptopomatinae</tp:taxon-name-part></tp:taxon-name> and <tp:taxon-name><tp:taxon-name-part taxon-name-part-type="subfamily">Neoplecostominae</tp:taxon-name-part></tp:taxon-name>. Numbers above the branches are bootstrap values from 1000 bootstrap pseudoreplicates obtained from the ML analysis. Bootstrap values below 50% (-) are not shown.</p></caption><graphic xmlns:xlink="http://www.w3.org/1999/xlink" xlink:href="zookeys-598-129-g008.jpg" position="float" orientation="portrait" xlink:type="simple" id="oo_92449.jpg"/></fig><fig id="F9" position="float" orientation="portrait"><label>Figure 9.</label><caption><p>Partial ML tree showing the relationship among the species of the subfamily <tp:taxon-name><tp:taxon-name-part taxon-name-part-type="subfamily">Otothyrinae</tp:taxon-name-part></tp:taxon-name>. Numbers above the branches are bootstrap values from 1000 bootstrap pseudoreplicates obtained from the ML analysis. Bootstrap values below 50% (-) are not shown.</p></caption><graphic xmlns:xlink="http://www.w3.org/1999/xlink" xlink:href="zookeys-598-129-g009.jpg" position="float" orientation="portrait" xlink:type="simple" id="oo_92450.jpg"/></fig><!--PageBreak--></sec><sec sec-type="Time calibrated tree and historical biogeography"><title>Time calibrated tree and historical biogeography</title><p>Our time-calibrated tree estimated that the origin of the hypoptopomatine lineage was in the Paleocene, about 63.1 Mya (44.5–83.8 Mya 95% HPD), and is inferred by the DEC+J model to have been located in areas A (Atlantic Coast drainage basins) + D (Amazon and Orinoco basins) (Fig. <xref ref-type="fig" rid="F10">10</xref> Region AD). The clade composed of the <tp:taxon-name><tp:taxon-name-part taxon-name-part-type="subfamily">Neoplecostominae</tp:taxon-name-part></tp:taxon-name> (Fig. <xref ref-type="fig" rid="F10">10</xref> Region AD) + <tp:taxon-name><tp:taxon-name-part taxon-name-part-type="subfamily">Otothyrinae</tp:taxon-name-part></tp:taxon-name> (Fig. <xref ref-type="fig" rid="F11">11</xref> Region AD) is estimated by BEAST to have also originated during the Paleocene, about 59.1 Mya (41.4–77.6 Mya 95% HPD), and once again, according to the DEC+J model, in areas A and D. <italic><tp:taxon-name><tp:taxon-name-part taxon-name-part-type="genus">Microplecostomus</tp:taxon-name-part> <tp:taxon-name-part taxon-name-part-type="species">forestii</tp:taxon-name-part></tp:taxon-name></italic> sp. n. is found in the headwaters of the Tocantins River, one of the principal rivers of the Amazon basin (Area D). Our time-calibrated phylogeny estimated that the lineage of the new genus and species arose during the Eocene, 47.5 Mya (32.7–64.5 Mya 95% HPD).</p><fig id="F10" position="float" orientation="portrait"><label>Figure 10.</label><caption><p>Time-calibrated phylogeny and ancestral range estimates for the <tp:taxon-name><tp:taxon-name-part taxon-name-part-type="subfamily">Hypoptopomatinae</tp:taxon-name-part></tp:taxon-name> and <tp:taxon-name><tp:taxon-name-part taxon-name-part-type="subfamily">Neoplecostominae</tp:taxon-name-part></tp:taxon-name>. Divergence ages were calibrated by the origins of the <tp:taxon-name><tp:taxon-name-part taxon-name-part-type="order">Siluriformes</tp:taxon-name-part></tp:taxon-name> (120 Mya) and the <tp:taxon-name><tp:taxon-name-part taxon-name-part-type="family">Callichthyidae</tp:taxon-name-part></tp:taxon-name> (55 Mya).</p></caption><graphic xmlns:xlink="http://www.w3.org/1999/xlink" xlink:href="zookeys-598-129-g010.jpg" position="float" orientation="portrait" xlink:type="simple" id="oo_92451.jpg"/></fig><fig id="F11" position="float" orientation="portrait"><label>Figure 11.</label><caption><p>Time-calibrated phylogeny and ancestral range estimates for the <tp:taxon-name><tp:taxon-name-part taxon-name-part-type="subfamily">Otothyrinae</tp:taxon-name-part></tp:taxon-name>. Divergence ages were calibrated by the origins of the <tp:taxon-name><tp:taxon-name-part taxon-name-part-type="order">Siluriformes</tp:taxon-name-part></tp:taxon-name> (120 Mya) and the <tp:taxon-name><tp:taxon-name-part taxon-name-part-type="family">Callichthyidae</tp:taxon-name-part></tp:taxon-name> (55 Mya).</p></caption><graphic xmlns:xlink="http://www.w3.org/1999/xlink" xlink:href="zookeys-598-129-g011.jpg" position="float" orientation="portrait" xlink:type="simple" id="oo_92452.jpg"/></fig><!--PageBreak--></sec></tp:treatment-sec><tp:treatment-sec><!--Section generated to contain objects referenced in tp:taxon-treatment.--><fig id="F1" position="float" orientation="portrait"><label>Figure 1.</label><caption><p>
          <italic><tp:taxon-name><tp:taxon-name-part taxon-name-part-type="genus">Microplecostomus</tp:taxon-name-part> <tp:taxon-name-part taxon-name-part-type="species">forestii</tp:taxon-name-part></tp:taxon-name></italic> sp. n., <named-content xmlns:xlink="http://www.w3.org/1999/xlink" content-type="dwc:institutional_code" xlink:type="simple">MZUSP</named-content> 118673, holotype, male, 38.3 mm SL, Goiás state, Brazil, Tocantins River basin.</p></caption><graphic xmlns:xlink="http://www.w3.org/1999/xlink" xlink:href="zookeys-598-129-g001.jpg" position="float" orientation="portrait" xlink:type="simple" id="oo_92442.jpg"/></fig><supplementary-material xmlns:xlink="http://www.w3.org/1999/xlink" id="S1" position="float" orientation="portrait" xlink:type="simple"><label>Supplementary material 1</label><caption><p>Table S1</p></caption><p>Data type: Microsoft Word document</p><p>Explanation note: Species included in the present study with voulchers and GenBank accession numbers.</p><media xlink:href="zookeys-598-129-s001.doc" mimetype="application" mime-subtype="msword" position="float" orientation="portrait" xlink:type="simple" id="oo_92453.doc"/><permissions><license xlink:type="simple"><license-p>This dataset is made available under the Open Database License (http://opendatacommons.org/licenses/odbl/1.0/). The Open Database License (ODbL) is a license agreement intended to allow users to freely share, modify, and use this Dataset while maintaining this same freedom for others, provided that the original source and author(s) are credited.</license-p></license></permissions><attrib specific-use="authors">Gabriel S. C. Silva, Fábio F. Roxo, Luz E. Ochoa, Claudio Oliveira</attrib></supplementary-material></tp:treatment-sec><ref-list><ref id="B93"><mixed-citation xmlns:xlink="http://www.w3.org/1999/xlink" xlink:type="simple">
          <person-group><name name-style="western"><surname>Roxo</surname><given-names>FF</given-names></name><name name-style="western"><surname>Albert</surname><given-names>JS</given-names></name><name name-style="western"><surname>Silva</surname><given-names>GS</given-names></name><name name-style="western"><surname>Zawadzki</surname><given-names>CH</given-names></name><name name-style="western"><surname>Foresti</surname><given-names>F</given-names></name><name name-style="western"><surname>Oliveira</surname><given-names>C</given-names></name></person-group> (<year>2014</year>) <article-title>Molecular Phylogeny and Biogeographic History of the Armored Neotropical Catfish Subfamilies <tp:taxon-name><tp:taxon-name-part taxon-name-part-type="subfamily">Hypoptopomatinae</tp:taxon-name-part></tp:taxon-name>, <tp:taxon-name><tp:taxon-name-part taxon-name-part-type="subfamily">Neoplecostominae</tp:taxon-name-part></tp:taxon-name> and <tp:taxon-name><tp:taxon-name-part taxon-name-part-type="subfamily">Otothyrinae</tp:taxon-name-part></tp:taxon-name> (<tp:taxon-name><tp:taxon-name-part taxon-name-part-type="order">Siluriformes</tp:taxon-name-part></tp:taxon-name>: <tp:taxon-name><tp:taxon-name-part taxon-name-part-type="family">Loricariidae</tp:taxon-name-part></tp:taxon-name>).</article-title> <source>PLoS ONE</source> <volume>9</volume>(<issue>8</issue>): <elocation-id>e105564</elocation-id>. doi: <ext-link xlink:type="simple" ext-link-type="doi" xlink:href="10.1371/journal.pone.0105564">10.1371/journal.pone.0105564</ext-link></mixed-citation></ref></ref-list></tp:taxon-treatment>
